# Supplementary material for: GPR109A mediates the effects of hippuric acid on regulating osteoclastogenesis and bone resorption in mice
Source: Commun Biol. 2021 Jan 8;4:53. doi: 10.1038/s42003-020-01564-2 (PMC7794563; doi:10.1038/s42003-020-01564-2)
Supplement: Supplementary file 4 — Supplementary Data 1 [file 42003_2020_1564_MOESM4_ESM.xlsx]

## Sheet: Fig. 1a
		GPR109A mRNA expression in tissues and cell lines
		Tibia	Vertebrae	BMC	Ab.Fat	Liver	Sm.Intest.	Brain	Heart	G.Mus.	Kidney	Spleen	ST2	RAW
		1.6085	1.62177	1.32863	2.24077	0.87947	2.20128	0.92531	0.625416	0.475083	0.899462	1.85806	1.05883	2.52098
		1.22857	1.57824	1.36784	2.27382	0.873898	2.08088	0.903693	0.763776	0.452669	0.881032	1.70903	1.08805	2.57125
		1.41854	1.6	1.34824	2.25729	0.876684	2.14108	0.914502	0.694596	0.463876	0.890247	1.78354	1.11577	2.52098
		1.5085	1.52177	1.42863	2.34077	0.77947	2.30128	0.91531	0.615416	0.465083	0.889462	1.95806	1.08388	2.44284
		1.32857	1.47824	1.46785	2.37382	0.773898	2.18088	0.893693	0.753776	0.442669	0.871032	1.80903	1.08663	2.51401
		1.31854	1.50001	1.44824	2.35729	0.776684	2.24108	0.904502	0.684596	0.453876	0.880247	1.88354
	Mean	1.40187	1.55	1.39824	2.30729	0.826684	2.19108	0.909502	0.689596	0.458876	0.885247	1.83354	1.08663	2.51401
	STDEV	0.139067	0.0581285	0.0575116	0.0567312	0.0548289	0.076808	0.0111112	0.0621184	0.0114227	0.00989611	0.0862683	0.0201951	0.0459325

## Sheet: Fig. 1b
		BV/TV		Tb.Th		Tb.Sp		Tb.N		BMD		Cs.Th		BV		MA
		Wild type	GPR109A-/-	Wild type	GPR109A-/-	Wild type	GPR109A-/-	Wild type	GPR109A-/-	Wild type	GPR109A-/-	Wild type	GPR109A-/-	Wild type	GPR109A-/-	Wild type	GPR109A-/-
		5.22949	6.69788	0.0379685	0.0436415	0.338357	0.35072	1.37732	1.53475	0.0927138	0.112559	0.136359	0.144572	0.22964	0.225082	0.383269	0.426838
		5.17179	7.27122	0.03868	0.0425357	0.357957	0.394684	1.33707	1.70944	0.0930417	0.112972	0.138765	0.143071	0.194612	0.242237	0.421658	0.355319
		4.28758	9.8739	0.0385307	0.0438999	0.440116	0.301948	1.11277	2.24919	0.0782485	0.133085	0.133409	0.158826	0.156861	0.370065	0.362006	0.469891
		4.30853	5.55761	0.0374626	0.0372947	0.357618	0.332813	1.15009	1.49019	0.0841214	0.100777	0.136905	0.128856	0.155584	0.205078	0.366142	0.441336
		5.1752	6.67303	0.040612	0.0400175	0.454103	0.360472	1.2743	1.66753	0.0921535	0.118936	0.129912	0.143841	0.152183	0.222438	0.35787	0.455614
		4.83452	7.21473	0.0386508	0.0414779	0.38963	0.348127	1.25031	1.73022	0.0880558	0.115666	0.13507	0.143833	0.177776	0.25298	0.378189	0.4298
	Mean	4.83452	7.21473	0.0386508	0.0414779	0.38963	0.348127	1.25031	1.73022	0.0880558	0.115666	0.13507	0.143833	0.177776	0.25298	0.378189	0.4298
	STDEV	0.438548	1.4409	0.00107135	0.00250193	0.0476709	0.0306387	0.103148	0.27185	0.00591625	0.0105136	0.00309983	0.00948926	0.0301935	0.0597159	0.023389	0.0399072

## Sheet: Fig. 3a
				4 weeks old
				Moment of Inertia (mm4)				Anterior/Posterior (AP) Depth (mm)				Outer TRI-CT.Th
				M Wt	M KO	F Wt	F KO	M Wt	M KO	F Wt	F KO	M Wt	M KO	F Wt	F KO
				0.12034	0.12028	0.10777	0.10144	1.324	1.325	1.268	1.291	0.389	0.629	0.457528	0.675972
				0.098753	0.12702	0.1082	0.09586	1.25575	1.312	1.29	1.256	0.549	0.617667	0.523913	0.689
				0.1142	0.11252	0.09498	0.08208	1.31	1.275	1.299	1.218	0.549	0.651	0.498782	0.694
				0.10691	0.11701	0.06773	0.09752	1.26	1.256	1.16	1.245	0.522333	0.685	0.681	0.644
				0.10375	0.13718	0.11043	0.11643	1.272	1.368	1.288	1.313	0.556722	0.74	0.698	0.704
				0.07015	0.10482	0.09983	0.09057	1.181	1.246	1.284	1.252	0.653	0.724	0.419167	0.610833
			Mean	0.10235	0.119805	0.0981567	0.0973167	1.26713	1.297	1.26483	1.2625	0.536509	0.674445	0.546398	0.669634
			STDEV	0.0175305	0.0113102	0.0160162	0.0115079	0.0503874	0.0465102	0.0523542	0.0340632	0.0851477	0.0504048	0.116584	0.0355094

## Sheet: Fig. 3c
				4 weeks old
				Yield Load (N)				Stiffness				Modulus of Elasticity
				M Wt	M KO	F Wt	F KO	M Wt	M KO	F Wt	F KO	M Wt	M KO	F Wt	F KO
				11.31	9.76	10.31	15.28	29.6975	32.1803	31.2168	35.2064	0.126431	0.148695	0.132564	0.146079
				7.69	8.99	9.64	13.02	13.5724	22.6161	25.2432	30.4211	0.135294	0.100054	0.131495	0.171464
				9.66	9.38	11.64	11.64	19.4186	31.1984	21.4511	36.636	0.094031	0.155653	0.124767	0.246577
				7.76	16.47	10.13	11.97	13.793	49.2028	40.0144	31.4381	0.072498	0.161042	0.078437	0.181699
				7.64	13.2	11.1	10.83	21.1068	32.1335	25.0093	45.9623	0.114434	0.137645	0.125994	0.176929
				7.1	8.89	12.32	12.12	17.92	32.2031	31.3355	47.9616	0.050708	0.172123	0.17621	0.147235
			Mean	8.52667	11.115	10.8567	12.4767	19.2514	33.2557	29.0451	37.9376	0.0988993	0.145869	0.128244	0.178331
			STDEV	1.62116	3.07687	1.01206	1.54592	5.93987	8.66334	6.61361	7.38607	0.0327629	0.0252581	0.0310736	0.0366746

## Sheet: Fig. 3d
			6 months old
			Moment of Inertia (mm4)				Anterior/Posterior (AP) Depth (mm)				Outer TRI-CT.Th
			M Wt	M KO	F Wt	F KO	M Wt	M KO	F Wt	F KO	M Wt	M KO	F Wt	F KO
			0.12003	0.14047	0.1226	0.13883	1.201	1.338	1.242	1.343	0.71	0.746	0.648	0.665833
			0.15495	0.12437	0.10969	0.13671	1.344	1.254	1.214	1.31	0.304	0.553	0.683	0.746
			0.14285	0.15619	0.13849	0.138157	1.331	1.26	1.292	1.294	0.569833	0.763	0.680722	0.717
			0.14628	0.15893	0.12069	0.12862	1.339	1.298	1.28	1.308	0.424	0.762	0.704	0.721
			0.17869	0.12342	0.12701	0.15257	1.351	1.239	1.261	1.416	0.540139	0.71	0.627333	0.722
			0.12893	0.15638	0.11284	0.1307	1.2	1.323	1.256	1.282	0.444	0.662	0.702	0.72
		Mean	0.145288	0.143293	0.121887	0.137598	1.29433	1.28533	1.2575	1.3255	0.498662	0.699333	0.674176	0.715306
		STDEV	0.0205987	0.0163897	0.0103389	0.00842575	0.0729758	0.0403072	0.0277254	0.0488416	0.139932	0.081338	0.0305411	0.0264266

## Sheet: Fig. 3f
				6 months old
				Yield Load (N)				Stiffness				Modulus of Elasticity
				M Wt	M KO	F Wt	F KO	M Wt	M KO	F Wt	F KO	M Wt	M KO	F Wt	F KO
				11.83	20.59	13.73	15.91	54.0674	41.0622	38.2439	63.5192	0.043004	0.080252	0.050676	0.107133
				13.83	12.6	13.35	15.18	59.7462	36.5063	47.9567	52.2173	0.0410338	0.044721	0.037729	0.083238
				13.7	13.84	13.95	15.43	37.0471	45.199	54.3205	61.0574	0.042514	0.046586	0.04209	0.044599
				15.81	12.94	13.07	13.64	30.7997	36.4275	50.1284	54.0695	0.050433	0.04451	0.042139	0.042273
				14.11	14.48	13.03	14.83	51.1485	49.4451	49.1638	73.3489	0.041487	0.065576	0.029972	0.113478
				11.86	15.04	13.23	14.51	44.8153	61.7823	40.322	83.2134	0.020256	0.044796	0.035933	0.050453
			Mean	13.5233	14.915	13.3933	14.9167	46.2707	45.0704	46.6892	64.571	0.039788	0.0544068	0.0397565	0.073529
			STDEV	1.50548	2.92663	0.371035	0.790232	10.8877	9.61824	6.1589	11.8401	0.0101688	0.0150865	0.00699748	0.0321428

## Sheet: Fig. 4c
			Osteoclast Number
			Wt	GPR109A-/-
			3.6427	1.4919
			3.5812	1.531
			3.8066	1.6482
			3.67683	1.55703
			4.5631	2.003
			5.6911	1.4365
		Mean	4.16026	1.61127
		STDEV	0.832791	0.204448

## Sheet: Fig. 4d
				Osteoclast Number
				Wt	GPR109A-/-
				16.1897	30.8708
				17.1043	36.6339
				22.8398	33.1998
				18.7113	33.5682
				15.631	32.5623
				16.8931	37.6593
			Mean	17.8949	34.0824
			STDEV	2.63743	2.56799

## Sheet: Fig. 4e
			CTX-1
			Male		Female
			Wt	GPR109A-/-	Wt	GPR109A-/-
			16.8	6.7	19.4	6.83
			10.93	8.13	13.66	10.4
			17.44	10.45	10.18	6.87
			12.43	10.04	11.92	9.11
			11.19	8.22	12.58	9.78
			17.5	10.99	13.32	5.82
		Mean	14.3817	9.08833	13.51	8.135
		STDEV	3.18859	1.65847	3.13792	1.86812

## Sheet: Fig. 4f
				CTX-1
				Male		Female
				Wt	GPR109A-/-	Wt	GPR109A-/-
				2651.9	3679.55	3177.52	2980.33
				2555.57	3935.76	2906.89	3243.57
				2760.8	3291	2968.07	3439.41
				2781.6	3239.55	2761.58	3364.21
				3202.3	3503.34		3091
				3251.98	3326.73
			Mean	2867.36	3495.99	2953.51	3223.7
			STDEV	290.676	269.658	172.63	189.412

[truncated: 8 more sheets: Fig. 5b, Fig. 5d, Fig. 5e, Fig 6a b, Fig. 7b, Fig. 7d, Fig. 8a b, Fig. 8c]
